# Supplementary material for: A new species of Camchaya (Asteraceae, Vernonieae) from Thailand
Source: PhytoKeys. 2012 May 8;(12):53–7. doi: 10.3897/phytokeys.12.3221 (PMC3349056; doi:10.3897/phytokeys.12.3221)
Supplement: XML Treatment for Camchaya thailandica [file phytokeys.12.3221-treatment1.xml]

<!DOCTYPE tp:taxon-treatment
  PUBLIC "-//TaxonX//DTD Taxonomic Treatment Publishing DTD v0 20100105//EN" "tax-treatment-NSO.dtd">
<tp:taxon-treatment xmlns:tp="http://www.plazi.org/taxpub"><tp:treatment-meta><mixed-citation publication-type="journal"><person-group><name><surname>Bunwong</surname><given-names>Sukhonthip</given-names></name><name><surname>Chantaranothai</surname><given-names>Pranom</given-names></name><name><surname>Keeley</surname><given-names>Sterling C.</given-names></name></person-group><article-title>A new species of 
                    <italic>Camchaya</italic> (Asteraceae, Vernonieae) from Thailand
                </article-title><source>PhytoKeys</source><day>8</day><month>5</month><year>2012</year><volume>2012</volume><issue>12</issue><fpage>53</fpage><lpage>57</lpage><pub-id pub-id-type="doi">10.3897/phytokeys.12.3221</pub-id></mixed-citation></tp:treatment-meta><tp:nomenclature><tp:taxon-name>
                        <tp:taxon-name-part taxon-name-part-type="genus">Camchaya</tp:taxon-name-part>
                        <tp:taxon-name-part taxon-name-part-type="species">thailandica</tp:taxon-name-part>
                    <object-id xmlns:xlink="http://www.w3.org/1999/xlink" xlink:type="simple">urn:lsid:ipni.org:names:77119225-1</object-id>
                    <object-id xmlns:xlink="http://www.w3.org/1999/xlink" xlink:type="simple">http://species-id.net/wiki/Camchaya_thailandica</object-id>
                    </tp:taxon-name><tp:taxon-authority>Bunwong, Chantar. &amp; S.C.Keeley</tp:taxon-authority><tp:taxon-status xmlns:xlink="http://www.w3.org/1999/xlink" xlink:type="simple">sp. nov.</tp:taxon-status></tp:nomenclature><tp:treatment-sec sec-type="Type"><title>Type.</title><p>Thailand. Prov. Udon Thani, rare on rocky areas in Phu Phrabat Historical Park. alt. 300 m, <named-content xmlns:xlink="http://www.w3.org/1999/xlink" content-type="dwc:verbatimCoordinates" xlink:type="simple">17°43.84'N; 102°29.65'E</named-content>, 29 September 2007 (flower) S. Bunwong 328 (holotype KKU, isotype US) (<xref ref-type="fig" rid="F1">Figures 1</xref><xref ref-type="fig" rid="F2"/><xref ref-type="fig" rid="F3">–3</xref>). Known only from the type collection.</p><p>Annual. Inflorescences axillary or terminal, pedunculate. Phyllaries imbricate in 5–6 series, arachnoid-glandular, apices purple. Differs from <italic><tp:taxon-name>Camchaya gracilis</tp:taxon-name></italic> (Gagnep.) Bunwong &amp; H.Rob. in having ovate acuminate rather than broadly ovate acute phyllaries without margin spines, 10-ribbed rather than 4–5-ribbed achenes, and broadly ovate leaves.</p><p>Annual herbs, 50–100 cm tall. <italic>Stems</italic> erect, rounded, inconspicuously ribbed, scabrous, hairs uniseriate, T-shaped, and glandular. <italic>Leaves</italic> alternate; petioles to 2 cm long; blades elliptic to oblong, 3–8 by 2–3 cm, chartaceous; bases attenuate, margins serrate, apices acute; both surfaces pubescent, hairs cylindric, T-shaped, and glandular, lateral veins 5–10 pairs. <italic>Capitulescences</italic> terminal and axillary, corymbose. <italic>Capitula</italic> pedunculate, involucres broadly campanulate, 5–6 mm diam. <italic>Receptacles</italic> convex, 2.5–3 mm diam., glabrous. <italic>Phyllaries</italic> 5–6-seriate, imbricate,light green with purple apices, 7–8 mm long, margins pale, without margin spines, outer surfaces arachnoid-glandular; the outer and the middle ones ovate, apices acuminate; the inner ones lanceolate to oblong, apices acuminate. <italic>Florets</italic> 50–70; corollas infundibular, purple, pubescent,<!--PageBreak--><!--PageBreak--> glands capitate; tubes 6–7 mm long; lobes 2.5–3 mm long. <italic>Anthers ca</italic>. 2 mm long, bases rounded, apical appendages acute. <italic>Styles</italic> purple, 6–7 mm long; branches 2–2.5 mm long; sweeping hairs on the outer surfaces reaching below style bifurcation. <italic>Achenes</italic> obovate, <italic>ca</italic>. 1.5 mm long, glandular, 10-ribbed, carpopodium absent. <italic>Pappus</italic> bristles, uniseriate, 1–2 mm long, sometimes absent, deciduous. <italic>Pollen</italic> echinolophate, 6-porate, without micropuncta.</p><fig id="F1" position="float" orientation="portrait"><label>Figure 1.</label><caption><p>Capitulescences, <bold>A–B</bold> terminal <bold>C</bold> axillary. Note that phyllaries are in 5–6 series and without margin spines.</p></caption><graphic xmlns:xlink="http://www.w3.org/1999/xlink" xlink:href="PhytoKeys-012-053-g001.jpg" position="float" orientation="portrait" xlink:type="simple"/></fig><fig id="F2" position="float" orientation="portrait"><label>Figure 2.</label><caption><p>SEM micrographs, <bold>A</bold> Achene with glands and 10 ribs, <bold>B</bold> Abaxial leaf surface with cylindrical hairs and capitate glands.</p></caption><graphic xmlns:xlink="http://www.w3.org/1999/xlink" xlink:href="PhytoKeys-012-053-g002.jpg" position="float" orientation="portrait" xlink:type="simple"/></fig><fig id="F3" position="float" orientation="portrait"><label>Figure 3. </label><caption><p><bold>A–B</bold> SEM micrographs of acetolysed pollen show 6-porate echinolophate pollen.  (scale bars = 6 µm).</p></caption><graphic xmlns:xlink="http://www.w3.org/1999/xlink" xlink:href="PhytoKeys-012-053-g003.jpg" position="float" orientation="portrait" xlink:type="simple"/></fig></tp:treatment-sec><tp:treatment-sec sec-type="Distribution"><title>Distribution.</title><p>Endemic to Thailand. Only found in Phu Phrabat Historical Park, Udon Thani province.</p></tp:treatment-sec><tp:treatment-sec sec-type="Ecology"><title>Ecology.</title><p>Rocky areas of sandstone hills, scattering in dipterocarp forest, flowering from November and December.</p></tp:treatment-sec><tp:treatment-sec sec-type="Discussion"><title>Discussion.</title><p><italic><tp:taxon-name>Camchaya thailandica</tp:taxon-name></italic> is similar to <italic><tp:taxon-name>Camchaya gracilis</tp:taxon-name></italic> in having ovate phyllaries without spines on the margin, but differs in having 10-ribbed achenes and a broadly ovate leaf shape. Its 6-porate echinolophate pollen is unique to <italic><tp:taxon-name>Camchaya</tp:taxon-name></italic> (<xref ref-type="bibr" rid="B1">Bunwong and Chantaranothai 2008</xref>) and places it firmly in this genus. Additionally, this species has an inconspicuous carpopodium which is common in <italic><tp:taxon-name>Camchaya</tp:taxon-name></italic>.</p><sec sec-type="Key to the genus Camchaya"><title>Key to the genus <italic><tp:taxon-name>Camchaya</tp:taxon-name></italic></title><table-wrap content-type="key" position="anchor" orientation="portrait"><table><tbody><tr><td rowspan="1" colspan="1">1</td><td rowspan="1" colspan="1">Phyllaries broadly ovate without margin spines</td><td rowspan="1" colspan="1">2</td></tr><tr><td rowspan="1" colspan="1">–</td><td rowspan="1" colspan="1">Phyllaries broadly ovate with margin spines</td><td rowspan="1" colspan="1">3</td></tr><tr><td rowspan="1" colspan="1">2</td><td rowspan="1" colspan="1">Achenes 4–5-ribbed</td><td rowspan="1" colspan="1"><italic><tp:taxon-name>Camchaya gracilis</tp:taxon-name></italic></td></tr><tr><td rowspan="1" colspan="1">–</td><td rowspan="1" colspan="1">Achenes 10-ribbed</td><td rowspan="1" colspan="1"><italic><tp:taxon-name>Camchaya thailandica</tp:taxon-name></italic></td></tr><tr><td rowspan="1" colspan="1">3</td><td rowspan="1" colspan="1">Achenes 5 (6–9)-ribbed</td><td rowspan="1" colspan="1"><italic><tp:taxon-name>Camchaya pentagona</tp:taxon-name></italic></td></tr><tr><td rowspan="1" colspan="1">–</td><td rowspan="1" colspan="1">Achenes 10-ribbed</td><td rowspan="1" colspan="1">4</td></tr><tr><td rowspan="1" colspan="1">4</td><td rowspan="1" colspan="1">Phyllaries eglandular, margin spines to 10 mm long</td><td rowspan="1" colspan="1"><italic><tp:taxon-name>Camchaya spinulifera</tp:taxon-name></italic></td></tr><tr><td rowspan="1" colspan="1">–</td><td rowspan="1" colspan="1">Phyllaries glandular, margin spines to 5 mm long</td><td rowspan="1" colspan="1">5</td></tr><tr><td rowspan="1" colspan="1">5</td><td rowspan="1" colspan="1">Phyllaries acuminate; achenes 2.5–3 mm long</td><td rowspan="1" colspan="1"><italic><tp:taxon-name>Camchaya kampotensis</tp:taxon-name></italic></td></tr><tr><td rowspan="1" colspan="1">–</td><td rowspan="1" colspan="1">Phyllaries aristate or apiculate; achenes 1.5–2 mm long</td><td rowspan="1" colspan="1">6</td></tr><tr><td rowspan="1" colspan="1">6</td><td rowspan="1" colspan="1">Leaves with T-shaped hairs; phyllaries spinose ≤ 1 mm long</td><td rowspan="1" colspan="1"><italic><tp:taxon-name>Camchaya loloana</tp:taxon-name></italic></td></tr><tr><td rowspan="1" colspan="1">–</td><td rowspan="1" colspan="1">Leaves without T-shaped hairs; phyllaries spinose ≥ 1 mm long</td><td rowspan="1" colspan="1"><italic><tp:taxon-name>Camchaya tenuiflora</tp:taxon-name></italic></td></tr></tbody></table></table-wrap></sec></tp:treatment-sec><ref-list><ref id="B1"><mixed-citation xmlns:xlink="http://www.w3.org/1999/xlink" xlink:type="simple"><person-group><name name-style="western"><surname>Bunwong</surname><given-names>S</given-names></name><name name-style="western"><surname>Chantaranothai</surname><given-names>P</given-names></name></person-group> (<year>2008</year>)<article-title> Pollen morphology of the Tribe Vernonieae (Compositae) in Thailand.</article-title><source>Natural History Journal of Chulalongkorn University </source><volume>8</volume>: <fpage>45</fpage>-<lpage>55</lpage>.</mixed-citation></ref></ref-list></tp:taxon-treatment>
